# Supplementary material for: The Relationship Between Neutrophil-to-Lymphocyte Ratio, Platelet-to-Lymphocyte Ratio, and Systemic Immune-Inflammation Index Markers and Response to Biological Therapy in Patients with Psoriasis
Source: Int J Mol Sci. 2025 Apr 19;26(8):3868. doi: 10.3390/ijms26083868 (PMC12028229; doi:10.3390/ijms26083868)
Supplement: Supplementary file 1 [file ijms-26-03868-s001.zip]

Archive with 1 entries (1 files):
- ijms-3572143-supplementary.pdf
